# Supplementary material for: External load transition practices from pre-season to in-season. A case study in elite female professional soccer players
Source: PLoS One. 2024 Dec 20;19(12):e0314076. doi: 10.1371/journal.pone.0314076 (PMC11661574; doi:10.1371/journal.pone.0314076)
Supplement: S1 File — (XLSX) [file pone.0314076.s001.xlsx]

## Sheet: Folha1
Code	Position	Position	TD1	TD2	TD3	TD4	TD5	HSR1	HSR2	HSR3	HSR4	HSR5	S1	S2	S3	S4	S5	ACC1_1	ACC1_2	ACC1_3	ACC1_4	ACC1_5	ACC2_1	ACC2_2	ACC2_3	ACC2_4	ACC2_5	ACC3_1	ACC3_2	ACC3_3	ACC3_4	ACC3_5	ACC4_1	ACC4_2	ACC4_3	ACC4_4	ACC4_5	DEC1_1	DEC1_2	DEC1_3	DEC1_4	DEC1_5	DEC2_1	DEC2_2	DEC2_3	DEC2_4	DEC2_5	DEC3_1	DEC3_2
10	2	defender	59.81	49.34	52.7	39.88	50.14	3.04	3.31	3.91	4.22	5.36	0.74	1.22	0.23	1.28	1.6	1.48	1.2	1.68	0.94	1.09	0.89	0.73	0.8	0.64	0.68	0.41	0.24	0.17	0.26	0.27	0.08	0.05	0.03	0.11	0.07	1.3	1.02	1.35	0.91	1.09	0.78	0.6	0.74	0.55	0.54	0.31	0.16
4	2	defender	47.72	47.74	63.94	45.28	53.75	2.79	3.79	8.97	6.29	6.94	0.8	1.08	2.51	2.58	2.3	1.14	1.11	1.67	0.92	1.18	0.63	0.68	1	0.55	0.72	0.29	0.19	0.39	0.27	0.29	0.1	0.09	0.09	0.11	0.09	0.67	0.88	1.53	0.79	1.02	0.7	0.64	0.9	0.51	0.63	0.18	0.15
6	2	defender	44.89	49.34	49.68	40.79	50.66	2.29	3.77	3.88	3.22	4.74	0.52	0.7	0.48	0.93	0.61	1.09	1.32	1.35	1.13	1.26	0.68	0.9	0.95	0.83	0.95	0.4	0.27	0.19	0.31	0.28	0.06	0.06	0.04	0.11	0.06	0.9	1.14	1.16	0.99	1.12	0.65	0.78	0.81	0.68	0.83	0.2	0.22
9	2	defender	60.07	52.15	55.12	54.39	45.08	2.63	3.68	4.19	5.81	3.87	0.55	0.76	0.64	1.09	1.13	1.61	1.4	1.66	1.3	1.09	0.9	0.82	1.02	0.95	0.66	0.33	0.26	0.23	0.32	0.23	0.08	0.07	0.04	0.1	0.04	1.45	1.27	1.67	1.36	0.92	0.88	0.7	0.88	0.82	0.63	0.36	0.16
20	4	forward	60.63	56.87	41.64	46.89	46.74	3.32	4.58	4.67	6.54	5.03	0.61	0.68	0.5	1.33	1.19	1.54	1.58	1.25	1.13	1.15	0.98	0.85	0.58	0.66	0.69	0.4	0.33	0.12	0.25	0.22	0.09	0.04	0.02	0.07	0.05	1.26	1.47	1.09	1.06	1.08	0.91	0.66	0.52	0.55	0.55	0.29	0.15
14	3	midfielder	51.32	45.81	53.27	47.26	51.32	1.63	3.03	3.51	4.68	3.92	0.19	0.47	0.23	0.73	0.69	1.43	1.21	1.69	1.29	1.27	0.79	0.69	0.94	0.74	0.76	0.43	0.27	0.25	0.25	0.27	0.07	0.08	0.02	0.09	0.09	1.13	1.15	1.63	1.16	1.29	0.84	0.73	0.88	0.69	0.79	0.25	0.11
11	2	defender	53.83	45.5	42.38	36.06	40.25	2.55	2.88	4.45	3.64	4.16	0.37	0.61	1.17	1.3	1.41	1.42	1.03	1.14	0.76	0.88	0.78	0.52	0.62	0.43	0.45	0.34	0.2	0.18	0.17	0.16	0.07	0.05	0.04	0.07	0.09	1.02	0.91	0.82	0.64	0.68	0.88	0.61	0.7	0.49	0.51	0.26	0.15
13	3	midfielder	58.41	62.36	48.16	56.37	48.84	2.69	5.42	3.83	6.79	4.98	0.15	0.54	0.54	1.65	1.2	1.67	1.79	1.44	1.54	1.27	1.01	1.1	0.87	1.12	0.87	0.34	0.37	0.32	0.35	0.34	0.1	0.13	0.07	0.13	0.13	1.29	1.81	1.34	1.49	1.28	1.06	0.98	0.93	0.95	0.81	0.26	0.29
5	2	defender	58.74	41.27	59.89	49.52	35.15	5.01	4.63	5.81	6.02	5.92	1.42	1.74	0.77	1.98	1.49	1.17	0.76	1.63	0.99	0.91	0.92	0.53	0.92	0.67	0.74	0.2	0.19	0.33	0.28	0.3	0.08	0.05	0.07	0.09	0.08	1.07	0.73	1.35	0.91	0.95	0.78	0.42	0.85	0.63	0.64	0.37	0.14
16	3	midfielder	60.95	50.08	52.92	51.47	49	2.42	4.91	5	5.55	4.81	0.18	1.25	0.37	0.89	1.08	1.56	1.28	1.61	1.26	1.15	0.97	0.74	0.85	0.77	0.76	0.2	0.27	0.24	0.25	0.24	0.09	0.06	0.06	0.08	0.09	1.06	1.2	1.54	1.15	1.06	1	0.74	0.92	0.74	0.71	0.34	0.13
21	4	forward	55.5	52.89	59.62	48.29	46.63	2.82	4.76	5.65	6.36	4.89	0.6	0.82	0.91	1.56	1.21	1.43	1.39	1.79	1.11	1.07	0.82	0.86	0.85	0.67	0.64	0.24	0.23	0.24	0.27	0.23	0.08	0.07	0.11	0.09	0.09	0.95	1.15	1.31	1.02	0.96	0.82	0.77	0.98	0.64	0.7	0.26	0.23
22	4	forward	55.69	48.97	51.34	51.21	54.89	4.27	5.79	6.71	7.44	6.29	0.97	1.83	1.46	2.34	2.94	1.24	0.88	1.24	0.9	1	0.8	0.63	0.79	0.67	0.67	0.33	0.32	0.23	0.27	0.29	0.11	0.12	0.1	0.15	0.12	1.1	0.87	0.98	0.85	0.92	0.76	0.64	0.8	0.64	0.66	0.33	0.2
19	4	forward	57.19	58.92	60.12	46.73	53.14	3.69	6.17	6.82	5.72	6.7	0.73	1.45	0.74	1.42	1.69	1.43	1.15	1.67	1.04	1.23	0.92	0.76	0.89	0.7	0.71	0.29	0.14	0.33	0.22	0.29	0.09	0.12	0.11	0.1	0.07	1.28	0.98	1.4	0.9	1.05	0.92	0.61	0.86	0.68	0.75	0.32	0.32
24	4	forward	41.45	40	46.75	49.27	44.84	2.09	4.02	5.66	3.92	3.44	0.31	1.05	0.94	1.19	0.76	1.1	1.04	1.31	1.12	0.9	0.69	0.67	0.81	0.63	0.48	0.21	0.23	0.25	0.26	0.2	0.06	0.06	0.06	0.11	0.07	1.05	0.99	1.31	1.06	0.8	0.58	0.59	0.66	0.58	0.47	0.18	0.15
[truncated: 8 more columns]
